# Supplementary material for: Bacteria-Derived Hemolysis-Related Genes Widely Exist in Scuticociliates
Source: Microorganisms. 2020 Nov 22;8(11):1838. doi: 10.3390/microorganisms8111838 (PMC7709021; doi:10.3390/microorganisms8111838)
Supplement: Supplementary file 1 [file microorganisms-08-01838-s001.zip]

Archive with 1 entries (1 files):
- microorganisms-967904-supplementary.rar
